# Supplementary material for: The Effect of Vibratory Grinding Time on Moisture Sorption, Particle Size Distribution, and Phenolic Bioaccessibility of Carob Powder
Source: Molecules. 2022 Nov 9;27(22):7689. doi: 10.3390/molecules27227689 (PMC9698127; doi:10.3390/molecules27227689)
Supplement: Supplementary file 1 [file molecules-27-07689-s001.zip]

Archive with 1 entries (1 files):
- molecules-1995344-supplementary.pdf
